# Supplementary material for: Composite Measures of Physical Fitness to Discriminate Between Healthy Aging and Heart Failure: The COmPLETE Study
Source: Front Physiol. 2020 Dec 15;11:596240. doi: 10.3389/fphys.2020.596240 (PMC7770139; doi:10.3389/fphys.2020.596240)
Supplement: Supplementary file 2 [file Table_2.XLSX]

## Sheet: Sheet 1
	Age	Height	Weight	BMI	WHR	PBF	leanbodymass	Skeletalmusclemass	LB_SYS	LB_DIA	Resting_HR	L_PWV_L_baPWV	L_CAVI	PEP	ET	FVC_L	FEV1_L	NT_proBNP	HbA1c	Chol_mg_dl	TG_mg_dl	HDL_C_mg_dl	LDL_C_mg_dl	CRP_mg_l	Kreatinin_mg_dl	VO2peak_lmin	VO2peak_mlkgmin	Peak_VO2_mL_kg_leanmass_min	VO2_HFatPeakVO2	Peak_Power	VO2_mlkgminatVT1	VO2_lmin_atVT1	PETCO2atrest_mean_2ndand3rdminute	PETCO2atVT1	VE_VCO2_slope_method_3	VE_VCO2_slope_method_2	OUES_all_data_mlmin	OUES_all_data_mlminkg	relVO2_r_60	aVO2_off2	Lacmax	Peak_VE_L_min	MaxHF	HRRecovery_1min	HRRecovery_3min	Peak_systolicBP	SLJ_PP_AVG_2_kN	SLJ_HT_AVG_2_m	GRF_Max_AVG_2_N
Age	1	-0.290903	-0.0141679	0.196841	0.430203	0.448874	-0.26521	-0.302741	0.412386	0.338967	0.0716755	0.759808	0.856336	0.159958	0.121458	-0.582024	-0.647416	0.257418	0.459018	0.298201	0.0586247	0.10446	0.275677	0.100261	0.154039	-0.611114	-0.671677	-0.668455	-0.390594	-0.628364	-0.536059	-0.502004	-0.387533	-0.580526	0.29544	0.508555	-0.525494	-0.566414	-0.425658	0.579105	-0.689066	-0.550844	-0.715412	0.15916	0.402503	0.0636664	-0.600498	-0.737115	-0.382961
Height	-0.290903	1	0.651905	0.105339	0.178103	-0.485979	0.874525	0.868067	-0.0192126	0.0461768	-0.124378	-0.20517	-0.192698	-0.010483	-0.158725	0.727749	0.681151	-0.129679	-0.127746	-0.239839	0.0679679	-0.386088	-0.177413	-0.0753843	0.240027	0.644895	0.356804	0.241652	0.702249	0.620112	0.285109	0.588544	0.194437	0.259639	-0.0626524	-0.153635	0.605695	0.288191	0.146158	-0.427554	0.321419	0.627815	0.190701	0.013577	-0.16836	0.150875	0.674497	0.462997	0.724698
Weight	-0.0141679	0.651905	1	0.818795	0.539752	0.140859	0.810359	0.794602	0.159679	0.177445	-0.00819631	0.0102925	0.0174738	0.0879716	-0.194643	0.408786	0.375309	0.0432399	0.177243	-0.222839	0.18862	-0.464827	-0.162732	0.0916589	0.341297	0.353711	-0.108762	-0.0979093	0.527789	0.283848	-0.144107	0.3299	0.0955976	0.00379019	0.0398562	0.119809	0.368762	-0.137072	-0.106909	-0.173018	0.00151768	0.342827	-0.140711	0.0702408	0.025781	0.183011	0.581885	0.115115	0.538383
BMI	0.196841	0.105339	0.818795	1	0.574995	0.550002	0.404359	0.388564	0.234088	0.205705	0.0825898	0.167461	0.163683	0.129628	-0.144171	-0.00722064	-0.0164819	0.159406	0.322117	-0.120273	0.196633	-0.326168	-0.0871782	0.173224	0.270442	-0.0166566	-0.403921	-0.304983	0.170568	-0.0897414	-0.399958	-0.0078055	-0.0182613	-0.187248	0.0955809	0.273459	0.0328203	-0.390948	-0.255462	0.0917322	-0.231822	-0.0185445	-0.32592	0.0896454	0.163646	0.126477	0.252119	-0.191624	0.161796
WHR	0.430203	0.178103	0.539752	0.574995	1	0.29753	0.308742	0.288313	0.269015	0.265348	0.107239	0.385479	0.427441	0.0929031	-0.171527	-0.0576654	-0.0780598	0.16913	0.372398	-0.00884406	0.207967	-0.311769	0.0135758	0.153967	0.329235	-0.118317	-0.389916	-0.381005	0.103405	-0.175629	-0.388124	-0.120237	-0.109386	-0.303386	0.262347	0.395632	-0.0911363	-0.385794	-0.272725	0.198808	-0.310841	-0.0566257	-0.428284	0.180327	0.256067	0.104715	0.0765628	-0.235964	0.168625
PBF	0.448874	-0.485979	0.140859	0.550002	0.29753	1	-0.451151	-0.471108	0.148495	0.121114	0.163653	0.320236	0.354251	0.1205	0.0676869	-0.620968	-0.586556	0.25484	0.340743	0.134281	0.0972428	0.0849728	0.105495	0.182974	-0.0186886	-0.647835	-0.755105	-0.546452	-0.529478	-0.677757	-0.67018	-0.57733	-0.274494	-0.410357	0.182526	0.387269	-0.587465	-0.69408	-0.321452	0.524918	-0.527671	-0.604273	-0.469778	0.0852882	0.309332	-0.0580982	-0.487235	-0.68376	-0.545563
leanbodymass	-0.26521	0.874525	0.810359	0.404359	0.308742	-0.451151	1	0.998216	0.0697396	0.0939584	-0.103983	-0.165036	-0.182957	-0.00450751	-0.212154	0.737131	0.684265	-0.114805	-0.0470961	-0.272293	0.119776	-0.474408	-0.202724	-0.0197847	0.319739	0.705548	0.339531	0.23139	0.786608	0.662273	0.263948	0.644001	0.261613	0.244159	-0.0597111	-0.113241	0.678996	0.27334	0.087096	-0.462453	0.316542	0.671653	0.151372	0.0224732	-0.147564	0.211911	0.811442	0.502331	0.811416
Skeletalmusclemass	-0.302741	0.868067	0.794602	0.388564	0.288313	-0.471108	0.998216	1	0.05673	0.0813663	-0.104174	-0.190895	-0.214735	-0.0134139	-0.218516	0.753902	0.703867	-0.133457	-0.0675906	-0.272447	0.1221	-0.474217	-0.202447	-0.0231815	0.309067	0.727079	0.36946	0.261482	0.793518	0.684916	0.288248	0.660535	0.281213	0.27019	-0.0712475	-0.135001	0.695904	0.29867	0.107188	-0.483865	0.347052	0.691239	0.185499	0.0182788	-0.161198	0.212282	0.83452	0.536556	0.824352
LB_SYS	0.412386	-0.0192126	0.159679	0.234088	0.269015	0.148495	0.0697396	0.05673	1	0.713701	0.154523	0.548551	0.361552	-0.0145827	-0.0475963	-0.147663	-0.178893	0.0221211	0.104672	0.213451	0.150993	-0.0700829	0.209565	0.0535494	0.074679	-0.0801301	-0.195549	-0.195825	-0.0194148	-0.109196	-0.116937	-0.0250264	0.0148454	-0.142027	0.0670514	0.161183	-0.0534443	-0.170477	-0.16545	0.177698	-0.191422	-0.0813105	-0.205161	0.122357	0.217687	0.475061	-0.0533592	-0.186404	0.0340138
LB_DIA	0.338967	0.0461768	0.177445	0.205705	0.265348	0.121114	0.0939584	0.0813663	0.713701	1	0.260383	0.455475	0.340562	0.0605814	-0.238605	-0.0635751	-0.0846897	-0.0623277	0.0589081	0.197216	0.0838046	-0.0788425	0.22308	0.0506819	0.0747417	-0.0368482	-0.150212	-0.134029	-0.00140881	-0.0592334	-0.0923304	-0.000635907	-0.0384331	-0.123366	0.085256	0.148003	-0.0114096	-0.127843	-0.0793665	0.0930559	-0.148239	-0.0259024	-0.109609	0.104306	0.135245	0.367799	-0.037648	-0.175008	0.0536206
Resting_HR	0.0716755	-0.124378	-0.00819631	0.0825898	0.107239	0.163653	-0.103983	-0.104174	0.154523	0.260383	1	0.207808	0.0820174	-0.135488	-0.588055	-0.114152	-0.0781877	0.0181545	0.0937045	0.0591744	0.102256	-0.0358681	0.0407568	0.0894351	0.00658292	-0.196452	-0.214973	-0.197114	-0.292953	-0.218933	-0.185514	-0.179149	-0.0887363	-0.114208	0.150205	0.128938	-0.201316	-0.220401	-0.0402389	0.218268	-0.0997209	-0.141622	0.0975415	0.0993883	0.22891	0.0472373	-0.0559199	-0.0669542	-0.123117
L_PWV_L_baPWV	0.759808	-0.20517	0.0102925	0.167461	0.385479	0.320236	-0.165036	-0.190895	0.548551	0.455475	0.207808	1	0.871769	0.0834046	-0.0663034	-0.40421	-0.443034	0.202906	0.377597	0.220441	0.0859037	0.0124224	0.196183	0.132571	0.201111	-0.455039	-0.520456	-0.52991	-0.323998	-0.478294	-0.414466	-0.370814	-0.284523	-0.461024	0.235788	0.430802	-0.389085	-0.444389	-0.288535	0.454223	-0.516006	-0.410968	-0.49736	0.187154	0.398313	0.171865	-0.411852	-0.538597	-0.217879
L_CAVI	0.856336	-0.192698	0.0174738	0.163683	0.427441	0.354251	-0.182957	-0.214735	0.361552	0.340562	0.0820174	0.871769	1	0.279372	-0.00569312	-0.457777	-0.517086	0.237591	0.435691	0.228722	0.071331	0.018034	0.215198	0.108048	0.214347	-0.538464	-0.60248	-0.615822	-0.345774	-0.553969	-0.494519	-0.450783	-0.35001	-0.520024	0.263007	0.456986	-0.460283	-0.510407	-0.347887	0.527137	-0.607389	-0.485251	-0.615639	0.155438	0.379381	0.0629151	-0.491897	-0.630945	-0.26654
PEP	0.159958	-0.010483	0.0879716	0.129628	0.0929031	0.1205	-0.00450751	-0.0134139	-0.0145827	0.0605814	-0.135488	0.0834046	0.279372	1	-0.0947995	-0.122674	-0.172751	0.188408	0.17621	-0.0327704	-0.0257908	-0.0339359	-0.0166548	0.0209711	0.116705	-0.175214	-0.209528	-0.219622	-0.0615783	-0.161934	-0.157269	-0.115929	-0.123543	-0.112743	0.0535641	0.153868	-0.145133	-0.187808	-0.17721	0.171095	-0.195135	-0.184258	-0.256396	-0.0138487	-0.0377732	-0.101483	-0.124942	-0.192547	-0.0580454
ET	0.121458	-0.158725	-0.194643	-0.144171	-0.171527	0.0676869	-0.212154	-0.218516	-0.0475963	-0.238605	-0.588055	-0.0663034	-0.00569312	-0.0947995	1	-0.187822	-0.192223	0.0254108	-0.0731816	0.118021	-0.198506	0.256014	0.105568	-0.105478	-0.13245	-0.123602	-0.0440451	-0.0196821	-0.0588323	-0.093556	-0.0223793	-0.106335	-0.0052381	-0.00834774	-0.0656844	-0.0372828	-0.128272	-0.0314258	-0.00368785	0.0157398	-0.100547	-0.143968	-0.186652	-0.122752	-0.0948872	-0.0983271	-0.247172	-0.179687	-0.232389
FVC_L	-0.582024	0.727749	0.408786	-0.00722064	-0.0576654	-0.620968	0.737131	0.753902	-0.147663	-0.0635751	-0.114152	-0.40421	-0.457777	-0.122674	-0.187822	1	0.938206	-0.255515	-0.303952	-0.249399	0.0149058	-0.310963	-0.18019	-0.113512	0.153278	0.815572	0.652894	0.566257	0.722756	0.803022	0.521612	0.706678	0.345469	0.44509	-0.0955494	-0.334331	0.71601	0.520499	0.363677	-0.629391	0.607259	0.82544	0.529788	-0.069643	-0.329419	0.114678	0.775281	0.725857	0.758298
FEV1_L	-0.647416	0.681151	0.375309	-0.0164819	-0.0780598	-0.586556	0.684265	0.703867	-0.178893	-0.0846897	-0.0781877	-0.443034	-0.517086	-0.172751	-0.192223	0.938206	1	-0.255339	-0.324976	-0.280767	0.00216807	-0.305751	-0.219743	-0.136807	0.125286	0.796552	0.651884	0.585275	0.689334	0.776989	0.503928	0.672161	0.387556	0.459088	-0.0793863	-0.338166	0.682459	0.503683	0.403023	-0.634506	0.63361	0.817598	0.559312	-0.0738759	-0.316206	0.0904305	0.762409	0.735405	0.725114
NT_proBNP	0.257418	-0.129679	0.0432399	0.159406	0.16913	0.25484	-0.114805	-0.133457	0.0221211	-0.0623277	0.0181545	0.202906	0.237591	0.188408	0.0254108	-0.255515	-0.255339	1	0.326655	-0.198523	-0.0504729	-0.0488154	-0.216052	0.127579	0.328211	-0.339743	-0.378765	-0.401678	-0.204217	-0.324567	-0.315832	-0.282073	-0.253263	-0.373454	0.266669	0.472284	-0.319866	-0.355187	-0.343303	0.313854	-0.362049	-0.292245	-0.415731	0.127662	0.190236	-0.250032	-0.249499	-0.319747	-0.173536
HbA1c	0.459018	-0.127746	0.177243	0.322117	0.372398	0.340743	-0.0470961	-0.0675906	0.104672	0.0589081	0.0937045	0.377597	0.435691	0.17621	-0.0731816	-0.303952	-0.324976	0.326655	1	-0.0906913	0.105036	-0.121659	-0.147554	0.0388905	0.263703	-0.375524	-0.476154	-0.478521	-0.188269	-0.414785	-0.367166	-0.295538	-0.241836	-0.35652	0.189107	0.369921	-0.317117	-0.418381	-0.287056	0.373931	-0.44465	-0.361992	-0.52184	0.198886	0.304259	-0.157826	-0.232999	-0.377884	-0.166165
Chol_mg_dl	0.298201	-0.239839	-0.222839	-0.120273	-0.00884406	0.134281	-0.272293	-0.272447	0.213451	0.197216	0.0591744	0.220441	0.228722	-0.0327704	0.118021	-0.249399	-0.280767	-0.198523	-0.0906913	1	0.175771	0.422446	0.961691	0.00886374	-0.170215	-0.184566	-0.112926	-0.0528955	-0.241209	-0.175463	-0.0613362	-0.145738	-0.0348404	-0.0460555	-0.0295123	-0.0455252	-0.182771	-0.0884833	-0.0104661	0.171354	-0.102135	-0.186217	0.00862386	4.78519e-05	0.0893287	0.163227	-0.251805	-0.198391	-0.204227
TG_mg_dl	0.0586247	0.0679679	0.18862	0.196633	0.207967	0.0972428	0.119776	0.1221	0.150993	0.0838046	0.102256	0.0859037	0.071331	-0.0257908	-0.198506	0.0149058	0.00216807	-0.0504729	0.105036	0.175771	1	-0.340376	0.131152	0.0288845	0.0654406	0.00530728	-0.102799	-0.0926502	0.00952365	-0.0135357	-0.116442	-0.00893228	0.0668556	-0.0473536	0.0532977	0.0361182	0.00417804	-0.107631	-0.155474	0.0789305	-0.00141947	0.025137	-0.0475741	-0.0359917	0.0687829	0.123222	0.119455	0.0303492	0.137988
HDL_C_mg_dl	0.10446	-0.386088	-0.464827	-0.326168	-0.311769	0.0849728	-0.474408	-0.474217	-0.0700829	-0.0788425	-0.0358681	0.0124224	0.018034	-0.0339359	0.256014	-0.310963	-0.305751	-0.0488154	-0.121659	0.422446	-0.340376	1	0.304548	-0.0402748	-0.211289	-0.213433	0.00103711	0.0574917	-0.298002	-0.178929	0.0610682	-0.164244	-0.0983841	-0.0602617	-0.0336768	-0.022324	-0.210489	0.0279237	0.0666731	0.117571	-0.0984603	-0.236201	0.0365005	-0.0893711	-0.0346193	-0.00940093	-0.415432	-0.231147	-0.402602
LDL_C_mg_dl	0.275677	-0.177413	-0.162732	-0.0871782	0.0135758	0.105495	-0.202724	-0.202447	0.209565	0.22308	0.0407568	0.196183	0.215198	-0.0166548	0.105568	-0.18019	-0.219743	-0.216052	-0.147554	0.961691	0.131152	0.304548	1	0.0105796	-0.153789	-0.142334	-0.0979902	-0.0444722	-0.192311	-0.126487	-0.0719164	-0.125359	-0.0119994	-0.0078366	-0.0571012	-0.07943	-0.137058	-0.072499	0.004566	0.120809	-0.0690103	-0.141719	0.0230541	-0.0209339	0.0561387	0.188811	-0.190949	-0.167168	-0.14973
CRP_mg_l	0.100261	-0.0753843	0.0916589	0.173224	0.153967	0.182974	-0.0197847	-0.0231815	0.0535494	0.0506819	0.0894351	0.132571	0.108048	0.0209711	-0.105478	-0.113512	-0.136807	0.127579	0.0388905	0.00886374	0.0288845	-0.0402748	0.0105796	1	0.146277	-0.109366	-0.141789	-0.115568	-0.0542238	-0.123276	-0.121886	-0.09493	-0.117011	-0.180345	0.0666929	0.177513	-0.082023	-0.112768	-0.138057	0.108059	-0.145275	-0.0998946	-0.139796	0.114992	0.114722	0.055232	-0.0741568	-0.148158	-0.0918291
Kreatinin_mg_dl	0.154039	0.240027	0.341297	0.270442	0.329235	-0.0186886	0.319739	0.309067	0.074679	0.0747417	0.00658292	0.201111	0.214347	0.116705	-0.13245	0.153278	0.125286	0.328211	0.263703	-0.170215	0.0654406	-0.211289	-0.153789	0.146277	1	0.0167146	-0.144598	-0.205796	0.143035	-0.0158488	-0.142443	0.0153128	-0.110667	-0.234176	0.217878	0.247799	0.0137084	-0.15908	-0.188107	0.1377	-0.155835	0.0606298	-0.266826	0.166189	0.20119	-0.0271581	0.165431	0.0094428	0.249718
VO2peak_lmin	-0.611114	0.644895	0.353711	-0.0166566	-0.118317	-0.647835	0.705548	0.727079	-0.0801301	-0.0368482	-0.196452	-0.455039	-0.538464	-0.175214	-0.123602	0.815572	0.796552	-0.339743	-0.375524	-0.184566	0.00530728	-0.213433	-0.142334	-0.109366	0.0167146	1	0.877906	0.840012	0.876214	0.96562	0.758458	0.905888	0.439582	0.561805	-0.269621	-0.432909	0.929874	0.77773	0.436564	-0.844552	0.686279	0.902772	0.602792	-0.107705	-0.426414	0.23893	0.794601	0.770003	0.736788
VO2peak_mlkgmin	-0.671677	0.356804	-0.108762	-0.403921	-0.389916	-0.755105	0.339531	0.36946	-0.195549	-0.150212	-0.214973	-0.520456	-0.60248	-0.209528	-0.0440451	0.652894	0.651884	-0.378765	-0.476154	-0.112926	-0.102799	0.00103711	-0.0979902	-0.141789	-0.144598	0.877906	1	0.956514	0.678956	0.874616	0.88754	0.792275	0.409681	0.596644	-0.324483	-0.524771	0.805156	0.9138	0.521515	-0.80348	0.730833	0.775997	0.709535	-0.151729	-0.475214	0.141476	0.550703	0.769412	0.506176
Peak_VO2_mL_kg_leanmass_min	-0.668455	0.241652	-0.0979093	-0.304983	-0.381005	-0.546452	0.23139	0.261482	-0.195825	-0.134029	-0.197114	-0.52991	-0.615822	-0.219622	-0.0196821	0.566257	0.585275	-0.401678	-0.478521	-0.0528955	-0.0926502	0.0574917	-0.0444722	-0.115568	-0.205796	0.840012	0.956514	1	0.63749	0.824503	0.846293	0.757949	0.398995	0.59333	-0.344236	-0.533095	0.772393	0.873724	0.552259	-0.797885	0.715339	0.733995	0.72218	-0.167658	-0.485357	0.149608	0.490838	0.693258	0.405737
VO2_HFatPeakVO2	-0.390594	0.702249	0.527789	0.170568	0.103405	-0.529478	0.786608	0.793518	-0.0194148	-0.00140881	-0.292953	-0.323998	-0.345774	-0.0615783	-0.0588323	0.722756	0.689334	-0.204217	-0.188269	-0.241209	0.00952365	-0.298002	-0.192311	-0.0542238	0.143035	0.876214	0.678956	0.63749	1	0.82439	0.583774	0.801151	0.337918	0.388188	-0.220315	-0.282197	0.850471	0.62102	0.289095	-0.69353	0.479066	0.782632	0.224533	-0.0179807	-0.295592	0.170406	0.724761	0.592567	0.714548
Peak_Power	-0.628364	0.620112	0.283848	-0.0897414	-0.175629	-0.677757	0.662273	0.684916	-0.109196	-0.0592334	-0.218933	-0.478294	-0.553969	-0.161934	-0.093556	0.803022	0.776989	-0.324567	-0.414785	-0.175463	-0.0135357	-0.178929	-0.126487	-0.123276	-0.0158488	0.96562	0.874616	0.824503	0.82439	1	0.765339	0.882533	0.427374	0.565385	-0.266173	-0.453721	0.883981	0.765557	0.40548	-0.816876	0.712221	0.87808	0.624006	-0.110499	-0.455505	0.223596	0.768881	0.781419	0.72006
VO2_mlkgminatVT1	-0.536059	0.285109	-0.144107	-0.399958	-0.388124	-0.67018	0.263948	0.288248	-0.116937	-0.0923304	-0.185514	-0.414466	-0.494519	-0.157269	-0.0223793	0.521612	0.503928	-0.315832	-0.367166	-0.0613362	-0.116442	0.0610682	-0.0719164	-0.121886	-0.142443	0.758458	0.88754	0.846293	0.583774	0.765339	1	0.868774	0.296111	0.522412	-0.316255	-0.463508	0.713884	0.843186	0.417282	-0.667328	0.621553	0.638055	0.607924	-0.130669	-0.401044	0.141863	0.430853	0.638667	0.395241
VO2_lmin_atVT1	-0.502004	0.588544	0.3299	-0.0078055	-0.120237	-0.57733	0.644001	0.660535	-0.0250264	-0.000635907	-0.179149	-0.370814	-0.450783	-0.115929	-0.106335	0.706678	0.672161	-0.282073	-0.295538	-0.145738	-0.00893228	-0.164244	-0.125359	-0.09493	0.0153128	0.905888	0.792275	0.757949	0.801151	0.882533	0.868774	1	0.349027	0.499589	-0.264786	-0.387204	0.862211	0.721234	0.342858	-0.730727	0.602347	0.792082	0.520544	-0.0903982	-0.366577	0.237097	0.697565	0.668364	0.650581
PETCO2atrest_mean_2ndand3rdminute	-0.387533	0.194437	0.0955976	-0.0182613	-0.109386	-0.274494	0.261613	0.281213	0.0148454	-0.0384331	-0.0887363	-0.284523	-0.35001	-0.123543	-0.0052381	0.345469	0.387556	-0.253263	-0.241836	-0.0348404	0.0668556	-0.0983841	-0.0119994	-0.117011	-0.110667	0.439582	0.409681	0.398995	0.337918	0.427374	0.296111	0.349027	1	0.673915	-0.350609	-0.472432	0.380062	0.329851	0.250183	-0.390074	0.439599	0.324143	0.351789	-0.0818318	-0.173603	0.182666	0.408519	0.431012	0.313687
PETCO2atVT1	-0.580526	0.259639	0.00379019	-0.187248	-0.303386	-0.410357	0.244159	0.27019	-0.142027	-0.123366	-0.114208	-0.461024	-0.520024	-0.112743	-0.00834774	0.44509	0.459088	-0.373454	-0.35652	-0.0460555	-0.0473536	-0.0602617	-0.0078366	-0.180345	-0.234176	0.561805	0.596644	0.59333	0.388188	0.565385	0.522412	0.499589	0.673915	1	-0.574521	-0.757175	0.501185	0.523944	0.387878	-0.530322	0.57992	0.38816	0.564157	-0.172864	-0.328467	0.183577	0.469271	0.564374	0.327739
VE_VCO2_slope_method_3	0.29544	-0.0626524	0.0398562	0.0955809	0.262347	0.182526	-0.0597111	-0.0712475	0.0670514	0.085256	0.150205	0.235788	0.263007	0.0535641	-0.0656844	-0.0955494	-0.0793863	0.266669	0.189107	-0.0295123	0.0532977	-0.0336768	-0.0571012	0.0666929	0.217878	-0.269621	-0.324483	-0.344236	-0.220315	-0.266173	-0.316255	-0.264786	-0.350609	-0.574521	1	0.777138	-0.465999	-0.532712	-0.240001	0.324644	-0.172651	0.0759315	-0.260571	0.150754	0.212199	-0.149299	-0.155888	-0.215197	-0.0798498
VE_VCO2_slope_method_2	0.508555	-0.153635	0.119809	0.273459	0.395632	0.387269	-0.113241	-0.135001	0.161183	0.148003	0.128938	0.430802	0.456986	0.153868	-0.0372828	-0.334331	-0.338166	0.472284	0.369921	-0.0455252	0.0361182	-0.022324	-0.07943	0.177513	0.247799	-0.432909	-0.524771	-0.533095	-0.282197	-0.453721	-0.463508	-0.387204	-0.472432	-0.757175	0.777138	1	-0.482222	-0.56716	-0.357758	0.417383	-0.487063	-0.234021	-0.545362	0.177913	0.295066	-0.138246	-0.320688	-0.463893	-0.198413
OUES_all_data_mlmin	-0.525494	0.605695	0.368762	0.0328203	-0.0911363	-0.587465	0.678996	0.695904	-0.0534443	-0.0114096	-0.201316	-0.389085	-0.460283	-0.145133	-0.128272	0.71601	0.682459	-0.319866	-0.317117	-0.182771	0.00417804	-0.210489	-0.137058	-0.082023	0.0137084	0.929874	0.805156	0.772393	0.850471	0.883981	0.713884	0.862211	0.380062	0.501185	-0.465999	-0.482222	1	0.85055	0.388991	-0.800491	0.557927	0.739497	0.502986	-0.10233	-0.376931	0.253619	0.724183	0.673657	0.68177
OUES_all_data_mlminkg	-0.566414	0.288191	-0.137072	-0.390948	-0.385794	-0.69408	0.27334	0.29867	-0.170477	-0.127843	-0.220401	-0.444389	-0.510407	-0.187808	-0.0314258	0.520499	0.503683	-0.355187	-0.418381	-0.0884833	-0.107631	0.0279237	-0.072499	-0.112768	-0.15908	0.77773	0.9138	0.873724	0.62102	0.765557	0.843186	0.721234	0.329851	0.523944	-0.532712	-0.56716	0.85055	1	0.468218	-0.737519	0.578179	0.577826	0.603826	-0.150484	-0.425073	0.155246	0.440739	0.646525	0.41347
relVO2_r_60	-0.425658	0.146158	-0.106909	-0.255462	-0.272725	-0.321452	0.087096	0.107188	-0.16545	-0.0793665	-0.0402389	-0.288535	-0.347887	-0.17721	-0.00368785	0.363677	0.403023	-0.343303	-0.287056	-0.0104661	-0.155474	0.0666731	0.004566	-0.138057	-0.188107	0.436564	0.521515	0.552259	0.289095	0.40548	0.417282	0.342858	0.250183	0.387878	-0.240001	-0.357758	0.388991	0.468218	1	-0.610581	0.370528	0.369475	0.465976	-0.267994	-0.299536	-0.0333176	0.262854	0.403051	0.170224
aVO2_off2	0.579105	-0.427554	-0.173018	0.0917322	0.198808	0.524918	-0.462453	-0.483865	0.177698	0.0930559	0.218268	0.454223	0.527137	0.171095	0.0157398	-0.629391	-0.634506	0.313854	0.373931	0.171354	0.0789305	0.117571	0.120809	0.108059	0.1377	-0.844552	-0.80348	-0.797885	-0.69353	-0.816876	-0.667328	-0.730727	-0.390074	-0.530322	0.324644	0.417383	-0.800491	-0.737519	-0.610581	1	-0.580803	-0.727088	-0.562899	0.252325	0.510462	-0.155028	-0.588466	-0.631544	-0.516244
Lacmax	-0.689066	0.321419	0.00151768	-0.231822	-0.310841	-0.527671	0.316542	0.347052	-0.191422	-0.148239	-0.0997209	-0.516006	-0.607389	-0.195135	-0.100547	0.607259	0.63361	-0.362049	-0.44465	-0.102135	-0.00141947	-0.0984603	-0.0690103	-0.145275	-0.155835	0.686279	0.730833	0.715339	0.479066	0.712221	0.621553	0.602347	0.439599	0.57992	-0.172651	-0.487063	0.557927	0.578179	0.370528	-0.580803	1	0.68678	0.709604	-0.0237449	-0.308809	0.152134	0.55544	0.711773	0.48053
Peak_VE_L_min	-0.550844	0.627815	0.342827	-0.0185445	-0.0566257	-0.604273	0.671653	0.691239	-0.0813105	-0.0259024	-0.141622	-0.410968	-0.485251	-0.184258	-0.143968	0.82544	0.817598	-0.292245	-0.361992	-0.186217	0.025137	-0.236201	-0.141719	-0.0998946	0.0606298	0.902772	0.775997	0.733995	0.782632	0.87808	0.638055	0.792082	0.324143	0.38816	0.0759315	-0.234021	0.739497	0.577826	0.369475	-0.727088	0.68678	1	0.578867	-0.0678528	-0.372333	0.203016	0.753575	0.730949	0.715491
MaxHF	-0.715412	0.190701	-0.140711	-0.32592	-0.428284	-0.469778	0.151372	0.185499	-0.205161	-0.109609	0.0975415	-0.49736	-0.615639	-0.256396	-0.186652	0.529788	0.559312	-0.415731	-0.52184	0.00862386	-0.0475741	0.0365005	0.0230541	-0.139796	-0.266826	0.602792	0.709535	0.72218	0.224533	0.624006	0.607924	0.520544	0.351789	0.564157	-0.260571	-0.545362	0.502986	0.603826	0.465976	-0.562899	0.709604	0.578867	1	-0.228234	-0.485222	0.178546	0.469631	0.668948	0.347116
HRRecovery_1min	0.15916	0.013577	0.0702408	0.0896454	0.180327	0.0852882	0.0224732	0.0182788	0.122357	0.104306	0.0993883	0.187154	0.155438	-0.0138487	-0.122752	-0.069643	-0.0738759	0.127662	0.198886	4.78519e-05	-0.0359917	-0.0893711	-0.0209339	0.114992	0.166189	-0.107705	-0.151729	-0.167658	-0.0179807	-0.110499	-0.130669	-0.0903982	-0.0818318	-0.172864	0.150754	0.177913	-0.10233	-0.150484	-0.267994	0.252325	-0.0237449	-0.0678528	-0.228234	1	0.598485	-0.0202564	-0.0543858	-0.102819	0.00406304
HRRecovery_3min	0.402503	-0.16836	0.025781	0.163646	0.256067	0.309332	-0.147564	-0.161198	0.217687	0.135245	0.22891	0.398313	0.379381	-0.0377732	-0.0948872	-0.329419	-0.316206	0.190236	0.304259	0.0893287	0.0687829	-0.0346193	0.0561387	0.114722	0.20119	-0.426414	-0.475214	-0.485357	-0.295592	-0.455505	-0.401044	-0.366577	-0.173603	-0.328467	0.212199	0.295066	-0.376931	-0.425073	-0.299536	0.510462	-0.308809	-0.372333	-0.485222	0.598485	1	-0.0536425	-0.266566	-0.343291	-0.210092
Peak_systolicBP	0.0636664	0.150875	0.183011	0.126477	0.104715	-0.0580982	0.211911	0.212282	0.475061	0.367799	0.0472373	0.171865	0.0629151	-0.101483	-0.0983271	0.114678	0.0904305	-0.250032	-0.157826	0.163227	0.123222	-0.00940093	0.188811	0.055232	-0.0271581	0.23893	0.141476	0.149608	0.170406	0.223596	0.141863	0.237097	0.182666	0.183577	-0.149299	-0.138246	0.253619	0.155246	-0.0333176	-0.155028	0.152134	0.203016	0.178546	-0.0202564	-0.0536425	1	0.204323	0.101189	0.198448
SLJ_PP_AVG_2_kN	-0.600498	0.674497	0.581885	0.252119	0.0765628	-0.487235	0.811442	0.83452	-0.0533592	-0.037648	-0.0559199	-0.411852	-0.491897	-0.124942	-0.247172	0.775281	0.762409	-0.249499	-0.232999	-0.251805	0.119455	-0.415432	-0.190949	-0.0741568	0.165431	0.794601	0.550703	0.490838	0.724761	0.768881	0.430853	0.697565	0.408519	0.469271	-0.155888	-0.320688	0.724183	0.440739	0.262854	-0.588466	0.55544	0.753575	0.469631	-0.0543858	-0.266566	0.204323	1	0.810607	0.790292
SLJ_HT_AVG_2_m	-0.737115	0.462997	0.115115	-0.191624	-0.235964	-0.68376	0.502331	0.536556	-0.186404	-0.175008	-0.0669542	-0.538597	-0.630945	-0.192547	-0.179687	0.725857	0.735405	-0.319747	-0.377884	-0.198391	0.0303492	-0.231147	-0.167168	-0.148158	0.0094428	0.770003	0.769412	0.693258	0.592567	0.781419	0.638667	0.668364	0.431012	0.564374	-0.215197	-0.463893	0.673657	0.646525	0.403051	-0.631544	0.711773	0.730949	0.668948	-0.102819	-0.343291	0.101189	0.810607	1	0.654092
GRF_Max_AVG_2_N	-0.382961	0.724698	0.538383	0.161796	0.168625	-0.545563	0.811416	0.824352	0.0340138	0.0536206	-0.123117	-0.217879	-0.26654	-0.0580454	-0.232389	0.758298	0.725114	-0.173536	-0.166165	-0.204227	0.137988	-0.402602	-0.14973	-0.0918291	0.249718	0.736788	0.506176	0.405737	0.714548	0.72006	0.395241	0.650581	0.313687	0.327739	-0.0798498	-0.198413	0.68177	0.41347	0.170224	-0.516244	0.48053	0.715491	0.347116	0.00406304	-0.210092	0.198448	0.790292	0.654092	1
GRF_RFD_AVG_2_N	-0.452561	0.581083	0.338845	0.0085249	-0.000505791	-0.53763	0.628219	0.643458	-0.0350641	-0.00295032	-0.0909119	-0.305906	-0.36714	-0.125451	-0.182896	0.676532	0.656898	-0.22866	-0.265517	-0.122429	0.0394089	-0.250967	-0.0815845	-0.120653	0.126535	0.716441	0.581758	0.513378	0.622747	0.706444	0.473412	0.632515	0.349371	0.380208	-0.106299	-0.255599	0.630162	0.46804	0.290064	-0.564561	0.542972	0.703876	0.472835	-0.0452528	-0.26694	0.23348	0.690802	0.663541	0.785431
LegSTMean	-0.433239	0.671126	0.462367	0.10676	0.120784	-0.554539	0.744819	0.759452	-0.00729293	0.00922121	-0.135677	-0.286916	-0.335241	-0.0906571	-0.203856	0.723836	0.689023	-0.189279	-0.215987	-0.230053	0.0984265	-0.358465	-0.177448	-0.0445786	0.175228	0.740955	0.556695	0.465575	0.713669	0.715594	0.440702	0.648791	0.337556	0.356027	-0.122167	-0.234463	0.686867	0.467043	0.193742	-0.55011	0.514219	0.717419	0.381395	-0.0127905	-0.249265	0.172812	0.764278	0.670008	0.837648
TanEO_AVG_cm	0.652275	-0.0931771	0.0635917	0.153978	0.328938	0.28696	-0.104822	-0.134588	0.259271	0.185099	0.0574468	0.571385	0.595433	0.0815843	0.0856327	-0.334886	-0.362167	0.258951	0.341052	0.0887498	-0.00424127	-0.0203045	0.0690064	0.106192	0.169454	-0.384725	-0.454874	-0.471438	-0.203898	-0.415543	-0.354693	-0.302904	-0.330553	-0.419556	0.228088	0.385071	-0.325647	-0.385442	-0.247688	0.393863	-0.473431	-0.343201	-0.521146	0.216698	0.380843	-0.0529633	-0.35129	-0.46655	-0.218126
Gaitspeed_meanLR	-0.23441	0.10718	-0.0674604	-0.174941	-0.180683	-0.205995	0.0625009	0.0749651	-0.117507	-0.061059	-0.0686126	-0.261335	-0.221216	-0.0105545	0.0677363	0.169308	0.185583	-0.151912	-0.249911	0.156609	-0.013086	0.129136	0.160321	-0.0888396	-0.109199	0.251359	0.296704	0.311979	0.178595	0.268426	0.290758	0.250253	0.144439	0.228137	-0.16148	-0.28126	0.233849	0.284962	0.171264	-0.252145	0.192489	0.236904	0.318188	-0.137345	-0.233985	0.119009	0.182901	0.295512	0.118113
Cadence_meanLR	0.136538	-0.474762	-0.363747	-0.132921	-0.137004	0.184975	-0.433092	-0.425854	0.0446125	-0.0054351	0.0530757	0.0563122	0.0677806	-0.0073822	0.143711	-0.385471	-0.342981	0.029821	-0.0309908	0.242126	-0.0315806	0.289039	0.194439	0.0164816	-0.221527	-0.250451	-0.0939648	-0.0342181	-0.288517	-0.233698	-0.040863	-0.209789	-0.0626703	-0.101645	0.0145396	0.0432339	-0.230268	-0.0566952	-0.0745398	0.155143	-0.172618	-0.246705	0.0101488	-0.0215974	0.0336107	-0.00126014	-0.306004	-0.167757	-0.341818
Stridelength_meanLR	-0.394628	0.475641	0.16867	-0.13472	-0.135808	-0.40185	0.389644	0.400893	-0.174102	-0.0659569	-0.125284	-0.370507	-0.329428	-0.0171246	-0.0135012	0.497555	0.485791	-0.218781	-0.299465	0.0252669	0.00584758	-0.0465777	0.0651773	-0.130175	0.0109963	0.504612	0.450708	0.425155	0.438934	0.516083	0.40623	0.474935	0.232583	0.370885	-0.217475	-0.399336	0.46558	0.405418	0.263921	-0.429136	0.370819	0.481388	0.397594	-0.152543	-0.317886	0.152202	0.454912	0.497185	0.401242
Doublesupporttime_meanLR	-0.0525268	0.170457	0.174675	0.107371	0.0690575	-0.0168524	0.159936	0.156248	0.00483538	0.0301635	-0.00379018	0.00489475	-0.0323901	-0.027155	-0.0434888	0.167648	0.144559	0.0156661	0.021933	-0.117485	0.0219005	-0.1088	-0.0834739	0.0167668	0.0836674	0.0926006	0.0244893	0.01714	0.118583	0.104167	-0.0181578	0.0522789	0.0153538	0.0556937	-0.00693211	0.0306343	0.0749795	-0.00187534	-0.0102908	-0.0379209	0.120478	0.0860753	-0.0191809	-0.0377241	-0.0424171	0.0531751	0.0881732	0.0305607	0.144692
Asymmetry	0.147302	0.043744	0.0590406	0.043104	0.101836	0.0113131	0.0430332	0.0348781	0.0950096	0.0615955	-0.00608725	0.117907	0.136797	0.011512	-0.0309991	-0.0436395	-0.0480015	0.0326531	0.0666347	-0.0108375	0.0791841	-0.069247	-0.0233901	-0.0309004	0.0662119	-0.0646304	-0.10128	-0.125209	-0.0333125	-0.0675149	-0.0737994	-0.0417609	-0.024613	-0.0759209	0.0941893	0.0958344	-0.0603333	-0.0918068	-0.0847114	0.067666	-0.108102	-0.0421162	-0.0753094	0.0243896	0.0977301	0.0065274	-0.030168	-0.0829011	0.0216394
Total_LPA	0.116626	-0.238785	-0.204379	-0.0989471	-0.0458301	0.100284	-0.23347	-0.232579	-0.0360444	-0.0509093	0.0279693	0.0182322	0.0565735	-0.0158952	0.0728125	-0.217145	-0.186955	0.00515206	0.0523296	0.126131	-0.0352092	0.11788	0.117311	-0.0288465	-0.204268	-0.185495	-0.114054	-0.101202	-0.199772	-0.181877	-0.0582411	-0.136562	-0.0467851	-0.0531713	-0.00209957	-0.0157199	-0.197141	-0.118	-0.0908052	0.131973	-0.125338	-0.166533	-0.0546136	-0.0365597	-0.00626752	-0.00971007	-0.208187	-0.178064	-0.230903
Total_MPA	-0.352722	-0.00427874	-0.174566	-0.234158	-0.272158	-0.288199	0.0135996	0.0349471	-0.167332	-0.0982257	-0.110996	-0.318783	-0.345909	-0.0943035	0.0565693	0.212704	0.232317	-0.226929	-0.219895	0.0373994	-0.121626	0.142576	0.0463801	-0.109458	-0.245045	0.32548	0.434903	0.438779	0.227747	0.34815	0.427555	0.320392	0.19786	0.31935	-0.222267	-0.317144	0.287897	0.399179	0.190622	-0.29876	0.311692	0.281197	0.377368	-0.13631	-0.312975	0.0902489	0.173585	0.297338	0.0745234
Total_VPA	-0.276713	0.162919	-0.0638317	-0.200619	-0.204236	-0.402058	0.167797	0.181606	-0.0991835	-0.0720632	-0.234909	-0.253622	-0.264561	-0.0356841	0.0341363	0.32178	0.267714	-0.155662	-0.205841	-0.0811988	-0.0627217	0.0807427	-0.0810551	-0.0858163	-0.0476406	0.447058	0.524718	0.492061	0.370556	0.462525	0.530978	0.464472	0.16361	0.265309	-0.168758	-0.217724	0.424017	0.491044	0.188398	-0.380538	0.341885	0.376113	0.25688	-0.0592092	-0.258113	0.0683141	0.20559	0.325006	0.210818
[truncated: 11 more columns]
